# Supplementary material for: Clinical, genetic, and cognitive correlates of seizure occurrences in Phelan-McDermid syndrome
Source: J Neurodev Disord. 2024 May 10;16:25. doi: 10.1186/s11689-024-09541-0 (PMC11084001; doi:10.1186/s11689-024-09541-0)
Supplement: Supplementary file 1 — Supplementary Material 1. [file 11689_2024_9541_MOESM1_ESM.xlsx]

## Sheet: Sheet1
Patient	CLASS	BUILD 19 START	BUILD 19 END	MUTATION C (NM_033517.1)	MUTATION P (NM_033517.1)	Inheritance
1	Deletion	46316673	51193680			de novo
2	Mutation - Frameshift			c.4577_4578del	p.Ala1526Glufs*16	de novo
3	Mutation - Nonsense			c.5008A>T	p.Lys1670*	unk
4	Mutation - Frameshift			c.2946_2949del,	p.Arg983Serfs*94	de novo
5	Deletion	51123491	51224252			unk
6	Deletion	51123491	51178257			de novo
7	Deletion	51123498	51178213			unk
8	Deletion	51127905	51234443			de novo
9	Deletion	51116107	51193680			de novo
10	Mutation - Frameshift			c.4229del	p.Pro1410Hisfs*18	de novo
11	Deletion	46204336	51193680			unk
12	Deletion	42945492	51175792			parental balanced translocation
13	Deletion	46967883	51211392			unk
14	Deletion	48218869	51197838			unk
15	Deletion	44831210	51178257			parental balanced translocation
16	Mutation - Missense			c.5014G>T	p.Asp1672Tyr	de novo
17	Deletion	44641640	51244549			de novo
18	Deletion	50747598	51162059			de novo
19	Mutation - Frameshift			c.2471del	p.Pro824Argfs*69	de novo
20	Deletion	51130264	51176099			de novo
21	Deletion	51121357	51197888			unk
22	Deletion	44779302	51304566			unk
23	Deletion	51123491	51224252			de novo
24	Deletion	51121360	51183840			de novo
25	Mutation - Frameshift			c.3679dupG	p.Ala1227Glyfs*69	unk
26	Deletion	42895634	51195728			unk
27	Mutation - Frameshift			c.3679dupG	p.Ala1227Glyfs*69	de novo
28	Deletion	47843282	51244566			de novo
29	Deletion	46800380	51224252			de novo
30	Deletion	49028732	51224208			de novo
31	Mutation - Frameshift			c.3424_3425del	p.Leu1142Valfs*153	de novo
32	Mutation - Nonsense			c.1527G>A,	p.Trp509*	de novo
33	Deletion	46579334	51178213			unk
34	Deletion	44106460	51176099			de novo
35	Deletion	51073379	51304566			de novo
36	Deletion	50995990	51168395			unk
37	Deletion	51094926	51211392			unk
38	Deletion	51123040	51193680			unk
39	Deletion	karyotype only				unk
40	Deletion	50792418	51163426			unk
41	Deletion	43772793	51177938			de novo
42	Deletion	51127898	51197838			unk
43	Deletion	49757286	51244566			unk
44	Deletion	51126510	51178213			unk
45	Deletion	45347601	51221150			unk
46	Deletion	43020322	51162059			unk
47	Mutation - Frameshift			c.4086_4087del	p.Arg1363Glnfs*31	de novo
48	Mutation - Splice			c.2313+1G>A		unk
49	Deletion	50492664	51304566			unk
50	Mutation - Frameshift			c.3424_3425delCT	p.L1142Vfs*153	unk
51	Mutation - Missense			c.784G>T, c.768G>T	G250C, Q256H	de novo
52	Deletion	49361333	51304566			unk
53	deletion	49456497	51244566			unk
54	Deletion	43426850	51193680			de novo
55	Deletion	46062104	51224252			de novo
56	Deletion	51086931	51172228			de novo
57	Deletion	50587992	51224252			de novo
58	Deletion	51089245	51224252			de novo
59	Deletion	44921022	51224252			de novo
60	Deletion	46350579	51224252			de novo
61	Deletion	46495603	51304566			unk
62	Deletion	48227885	51224252			de novo
63	Mutation - Frameshift			c.3764_3776del	p.Arg1255Leufs*25	de novo
64	Deletion	51123491	51178257			de novo
65	Deletion	48924450	51178264			de novo
66	Deletion	44327120	51224252			de novo
67	Deletion	44781530	51224252			de novo
68	Deletion	48896156	51224252			de novo
69	Mutation - Frameshift			c.3679dupG	p.Ala1227Glyfs*69	unk
70	Mutation - Frameshift			c.3329_3332del	p.Leu1110Profs*84	de novo
71	Deletion	51123291	51178405			unk
72	Deletion	44612810	51244566			unk
73	Deletion	44775299	51205792			unk
74	Deletion	47187586	51237462			unk
75	Deletion	43790226	51234443			unk
76	Deletion	50938190	51177938			unk
77	Deletion	48489879	51197838			unk
78	Deletion	47455495	51197725			unk
79	Deletion	51123491	51176264			unk
80	Deletion	51121362	51197838			unk
81	Deletion	45235285	51178264			unk
82	Deletion	49564638	51178258			unk
83	Deletion	49176976	51197838			unk
84	Mutation - Frameshift			c.3329_3332del	p.Leu1110Profs*84	de novo
85	Deletion	51105556	51195728			unk
86	Deletion	49953758	51197838			unk
87	Deletion	51100620	51244566			unk
88	Deletion	49641731	51197838			unk
89	Deletion	51058967	51115526			unk
90	Deletion	47357173	51218980			parental balanced translocation
91	Mutation - Frameshift			c.4065_4066del	p.Val1357Glyfs*4	de novo
92	Deletion	51123291	51178405			unk
93	Deletion	50788193	51197838			unk
94	Deletion	46229403	51178264			unk
95	Deletion	48771374	51178264			unk
96	Deletion	48533991	51178264			de novo
97	Deletion	51121388	51244549			unk
98	Deletion	51137176	51197838			de novo
